# Supplementary material for: Assessing B-Z DNA Transitions in Solutions via Infrared Spectroscopy
Source: Biomolecules. 2023 Jun 8;13(6):964. doi: 10.3390/biom13060964 (PMC10295956; doi:10.3390/biom13060964)
Supplement: Supplementary file 1 [file biomolecules-13-00964-s001.zip]

Archive with 1 entries (1 files):
- biomolecules-2376213-supplementary.pdf
